# Supplementary material for: Impact of Inhibitors and L2 Antibodies upon the Infectivity of Diverse Alpha and Beta Human Papillomavirus Types
Source: PLoS One. 2014 May 9;9(5):e97232. doi: 10.1371/journal.pone.0097232 (PMC4016295; doi:10.1371/journal.pone.0097232)
Supplement: Table S1 — Sequences of codon modified L1 and L2 genes utilized in expression constructs used to generate new HPV PsV types. (XLSX) [file pone.0097232.s003.xlsx]

## Sheet: Sheet1
HPV	Gene	Protein ID	DNA Sequence
42	L1	ACX32356	ATGAGCGTGTGGAGGCCCAGCGACGACAAGGTGTACCTGCCCCCTCCCCCCGTGAGCAAGGTGGTGAGCACCGACGAGTACGTGCAGAGGACCAACTACTTCTACCACGCCAGCAGCAGCAGGCTGCTGGTGGTGGGCCACCCCTACTACTCCATCACCAAGAGGCCCAACAAGACCAGCATCCCCAAGGTGAGCGGCCTGCAGTACAGGGTGTTCAGGGTGAGGCTGCCCGACCCCAACAAGTTCACCCTGCCCGAGACCAACCTGTACAACCCCGACACCCAGAGGATGGTGTGGGCCTGCGTGGGCCTGGAGGTGGGCAGGGGCCAGCCCCTGGGCGTGGGCATCAGCGGCCACCCCCTGCTGAACAAGCTGGACGACACCGAGAACGCCCCCACC…
	L2	AAA47047.1	ATGCCCCCCCAGAGGAGCAGGAGGAGGAAGAGGGCCAGCGCCACCCAGCTGTACCAGACCTGCAAGGCCAGCGGCACCTGCCCCCCCGACGTGATCCCCAAGGTGGAGGGCACCACCCTGGCCGACAAGATCCTGCAGTGGGGCAGCCTGGGCGTGTTCTTCGGCGGCCTGGGCATCGGCACCGGCGCCGGCACCGGCGGCAGGACCGGCTACGTGCCCCTGGGCACCAGGCCCCCCGTGATCGCCGAGCCCGGCCCCGCCGTGAGGCCCCCCATCGCCGTGGACACCGTGGGCCCCAGCGACCCCAGCATCGTGAGCCTGCTGGAGGAGAGCAGCGTGATCGACGCCGGCATCACCGTGCCCGACATCACCAGCCACGGCGGCTTCAACATCACAACC…
33	L1	P06416	ATGTCAGTGTGGAGACCTTCAGAAGCTACTGTGTACTTGCCACCTGTACCAGTGAGCAAGGTTGTGTCAACGGACGAGTATGTTTCCCGGACGTCCATCTATTACTACGCCGGCTCTTCCAGACTGCTGGCAGTGGGACATCCCTATTTTAGTATCAAAAACCCTACAAATGCCAAAAAGCTTCTCGTCCCAAAAGTGAGCGGCCTCCAGTATCGAGTGTTCAGAGTCAGACTCCCAGACCCCAATAAGTTCGGTTTTCCGGACACCTCTTTCTACAATCCCGACACGCAGCGACTGGTATGGGCATGTGTTGGACTGGAGATTGGCAGAGGCCAGCCTCTTGGGGTGGGCATCAGCGGACACCCGCTTCTGAACAAGTTTGATGACACTGAAACCGGC…
	L2	P06418	ATGCGGCACAAGCGGAGCACCCGGCGGAAGAGAGCCAGCGCCACCCAGCTGTACCAGACCTGCAAGGCCACCGGCACCTGCCCCCCTGACGTGATCCCCAAGGTGGAGGGCAGCACAATCGCCGACCAGATCCTGAAGTACGGCAGCCTGGGCGTGTTCTTCGGCGGCCTGGGCATCGGCACAGGCAGCGGCAGCGGCGGCAGAACCGGCTACGTGCCCATCGGCACCGACCCTCCCACCGCCGCCATCCCCCTGCAGCCCATTAGACCCCCTGTGACCGTGGACACCGTGGGCCCCCTGGACAGCAGCATCGTGTCCCTGATCGAGGAAACCAGCTTCATCGAGGCAGGGGCACCAGCCCCCAGCATCCCCACCCCCAGCGGCTTCGACGTGACCACC…
51	L1	GQ487711	ATGGCCCTGTGGAGGACCAACGACAGCAAGGTGTACCTGCCCCCCGCCCCCGTGAGCAGGATCGTGAACACCGAGGAGTACATCACCAGGACCGGCATCTACTACTACGCCGGCAGCAGCAGGCTGATCACCCTGGGCCACCCCTACTTCCCCCTGCCCAAGACCAGCACCAGGGCCGCCATCCCCAAGGTGAGCGCCTTCCAGTACAGGGTGTTCAGGGTGCAGCTCCCCGACCCCAACAAGTTCGGCCTGCCCGACCCCAACCTGTACAACCCCGACACCGACAGGCTGGTGTGGGGCTGCGTGGGCGTGGAGGTGGGCAGGGGCCAGCCCCTGGGCGTGGGCCTGAGCGGCCACCCCCTGTTCAACAAGTACGACGACACCGAGAACAGCAGGATC…
	L2	ACV88632.1	ATGGTCGCCACCAGGGCCAGGCGGAGGAAGAGGGCCAGCGTGACCCAGCTGTACAGCACCTGCAAGGCCGCCGGCACCTGCCCCCCCGACGTGATCAACAAGGTGGAGGGCACCACCCTGGCCGACAAGATCCTGCAGTGGAGCGGGCTGGGCATCTTCCTGGGCGGCCTGGGCATCGGCACCGGCAGCGGCAGCGGCGGCAGGACCGGCTACATCCCCCTGGGCGGCGGCGGCAGGCCCGGCGTGGTGGACATCGCTCCCGCCAGGCCCCCCGTGATCATCGAACCCATCGCCCCCACCGAGCCCTCCATCGTGAACCTGGTGGACGACAGCAGCATCATCCAGAGCGGCAGCCCCATCCCCACCTTCACAGGCACCGACGGCTTCGAGATCACCAGC…
53	L1	Q05113	ATGGCCGTGTGGAGGCCCAGCGACAGCAAGGTGTACCTGCCCCCCACCCCCGTGAGCAAGGTGATCACCACCGACGCCTACGTGAAGAGGACCACCATCTTCTACCACGCCGGCAGCAGCAGGCTGCTGACCGTGGGCCACCCCTACTACCCCATCAGCAAGAGCGGCAAGGCCGACATCCCCAAGGTGAGCGCCTTCCAGTACAGGGTGTTCAGGGTGAGGCTGCCCGACCCCAACAAGTTCGGCCTGCCCGACACCAACATCTTCAACCCCGACCAGGAGAGGCTGGTGTGGGCCTGCGTGGGCCTGGAGATCGGCAGGGGCCAGCCCCTGGGCGTGGGCGTGAGCGGCCACCCCCTGTTCAACAGGCTGGACGACACCGAGAGCAGCAGCATCGCC…
	L2	P36764	ATGGTGGCCCACAGGGCCAGGCGGAGGAAGAGGGCCAGCGCCACCCAGCTGTACCAGACCTGCAAGCAGAGCGGCACCTGCCCCGAGGACGTGATCAACAAGATCGAGCACAAGACCTGGGCCGACAAGATCCTGCAGTGGGGCAGCCTGTTCACCTTCTTCGGCGGCCTGGGCATCGGCACCGGCAGCGGCACCGGCGGCAGGACCGGCTACATCCCCCTGGGCACCAGGCCCAGCACCGTGGTGGACGTGACCCCCGCCAGGCCCCCCATCGTGGTGGAGAGCGTGGGCCCCACCGACCCCAGCATCGTGACCCTGGTGGAGGAGAGCAGCGTGATCGAGAGCGGCGCCAGCTTCCCCAACTTCACCGGCACCGCCGGCTTCGAGGTGACCAGCAGC…
56	L1	P36743	ATGGCCACCTGGCGGCCCAGCGAGAACAAGGTGTACCTGCCCCCCACCCCCGTGTCCAAGGTGGTGGCCACCGACAGCTACGTGAAGCGGACCAGCATCTTCTACCACGCCGGCAGCAGCAGACTGCTGGCCGTGGGCCACCCCTACTACAGCGTGACCAAGGACAACACCAAGACCAACATCCCCAAGGTGTCCGCCTACCAGTACCGGGTGTTCAGAGTGCGGCTGCCTGACCCTAACAAGTTCGGCCTGCCCGACACCAATATCTACAACCCCGACCAGGAACGGCTGGTCTGGGCCTGCGTGGGCCTGGAAGTGGGCAGAGGCCAGCCTCTGGGAGCTGGCCTGAGCGGCCACCCCCTGTTCAACCGGCTGGACGACACCGAGAGCAGCAACCTG…
	L2	P36765	atggtcgcccaccgggccaccagacggaagcgggccagcgccacccagctgtacaagacctgcaagctgtccggcacctgccccgaggacgtggtcaacaagatcgagcagaaaacctgggccgacaagatcctgcagtggggcagcctgttcacctacttcggcggcctgggcatcggcaccggcacaggctctggcggaagagccggctacgtgcccctgggcagccggcccagcaccatcgtggacgtgacccccgccagaccccccatcgtggtggagagcgtgggccccaccgaccccagcatcgtgaccctggtggaggaaagcagcgtgatcgagagcggagccggcatccccaacttcaccggcagcggcggcttcgagatcaccagcagc…
66	L1	AAA79505	ATGGCCATGTGGAGGCCCAGCGACAACAAGGTGTACCTGCCCCCCACCCCCGTGAGCAAGGTGGTGGCCACCGACACCTACGTGAAGAGGACCAGCATCTTCTACCACGCCGGCAGCAGCAGGCTGCTGGCCGTGGGCCACCCCTACTACAGCGTGAGCAAGAGCGGCACCAAGACCAACATCCCCAAGGTGAGCGCCTACCAGTACAGGGTGTTCAGGGTGAGGCTCCCCGACCCCAACAAGTTCGGCCTGCCCGACCCCAGCTTCTACAACCCCGACCAGGAGAGGCTGGTGTGGGCCTGCGTGGGCCTGGAGGTGGGCAGGGGCCAGCCCCTGGGCGCCGGCCTGAGCGGCCACCCCCTGTTCAACAGGCTGGACGACACCGAGGTGAGCAACCTG…
	L2	AAA79504	ATGGTGGCCCACAGGGCCACCAGGAGGAAGAGGGCCAGCGCCACCCAGCTGTACAAGACCTGCAAGCTGAGCGGCACCTGCCCCGAGGACGTGATCAACAAGGTGGAGCAGAAGACCTGGGCCGACAGGATTCTGCAGTGGGGCAGCCTGTTCACCTACTTCGGCGGCCTGGGCATCGGCACAGGCAGCGGGAGCGGCGGCAGGGCCGGCTACGTGCCCCTGGGCAGCAGGCCCAGCACCATCGTGGACGTGACCCCCGCCAGGCCCCCCATCGTGGTGGAGAGCGTGGGCCCCACCGACCCCAGCATCGTGACCCTGGTGGAGGAGAGCAGCGTGATCAACAGCGGCGCCGGCGTGCCCAACTTCACCGGCAGCGGCGGCTTCGAGGTGACCAGCAGC…
18	L1	ABP99799.1	ATGGCCCTGTGGAGGCCCAGCGACAACACCGTGTACCTGCCCCCCCCCAGCGTGGCCAGGGTGGTGAACACCGACGACTACGTGACCAGGACCAGCATCTTCTACCACGCCGGCAGCAGCAGGCTGCTGACCGTGGGCAACCCCTACTTCAGGGTGCCCGCCGGCGGCGGCAACAAGCAGGACATCCCCAAGGTGAGCGCCTACCAGTACAGGGTGTTCAGGGTGCAGCTGCCCGACCCCAACAAGTTCGGCCTGCCCGACAACAGCATCTACAACCCCGAGACCCAGAGGCTGGTGTGGGCCTGCGCCGGCGTGGAGATCGGCAGGGGCCAGCCCCTGGGCGTGGGCCTGAGCGGCCACCCCTTCTACAACAAGCTGGACGACACCGAGAGCAGCCAC…
	L2	ABP99806.1	ATGGTGAGCCACAGGGCCGCCAGGAGGAAGAGGGCCAGCGTGACCGACCTGTACAAGACCTGCAAGCAGAGCGGCACCTGCCCCAGCGACGTGGTGAACAAGGTGGAGGGCACCACCCTGGCCGACAAGATCCTGCAGTGGAGCAGCCTGGGCATCTTCCTGGGCGGCCTGGGCATCGGCACCGGCTCCGGCACCGGCGGCAGGACCGGCTACATCCCCCTGGGCGGCAGGAGCAACACCGTGGTGGACGTGGGCCCCACCAGGCCCCCCGTGGTGATCGAGCCCGTGGGCCCTACCGATCCCAGCATCGTGACCCTGATCGAGGACAGCAGCGTGGTGACCAGCGGCGCCCCCAGGCCCACCTTCACCGGCACCAGCGGCTTCGACATCACCAGCGCC…
39	L1	P24838	atggcaatgtggagaagcagcgacagcatggtgtacctgccccctcccagcgtggccaaggtggtcaacaccgacgactacgtgacccggaccggcatctactactacgccggcagctctcggctgctgaccgtgggccacccctacttcaaagtgggcatgaacggcggcagaaagcaggacatccccaaggtgtccgcctaccagtaccgggtgttcagagtgaccctgcccgaccccaacaagttcagcatccccgacgccagcctgtacaaccccgagacacagcggctggtctgggcctgcgtgggcgtggaagtgggcagaggccagcccctgggcgtgggcatcagcggccaccccctgtacaacagacaggacgacaccgagaacagcccc…
	L2	P24839	atggtgtcccacagagccgccagacggaagcgggccagcgccaccgacctgtatcggacctgtaagcagagcggcacctgcccccctgatgtggtcgacaaggtggagggcaccacactggccgacaagatcctgcagtggaccagcctgggcatcttcctgggcggcctgggcattggcaccggcacaggcaccggcggcagaaccggctacatccccctcggcggcagacccaacaccgtggtggacgtgtcccccgccagaccccccgtggtcatcgagcccgtgggccccagcgagcccagcatcgtgcagctggtcgaggacagcagcgtgatcaccagcggcacccccgtgcccaccttcaccggcaccagcggcttcgagattacctctagc…
59	L1	CAA54856	ATGGCACTGTGGAGAAGCAGCGACAACAAGGTGTACCTGCCCCCTCCCAGCGTGGCCAAGGTGGTGTCCACCGACGAGTACGTGACCCGGACCAGCATCTTCTACCACGCCGGCAGCTCTCGGCTGCTGACCGTGGGCCACCCCTACTTCAAGGTGCCCAAGGGCGGCAACGGCCGGCAGGACGTGCCCAAGGTGTCCGCCTACCAGTACCGGGTGTTCAGAGTGAAGCTGCCCGACCCCAACAAGTTCGGCCTGCCCGACAACACCGTGTACGACCCCAACTCCCAGCGGCTGGTCTGGGCCTGCGTGGGCGTGGAGATCGGCAGAGGCCAGCCCCTGGGCGTGGGCCTGAGCGGCCACCCCCTGTACAACAAGCTGGACGACACCGAGAACAGCCAT…
	L2	CAA54855	ATGGTGTCCCACAGAGCCGCCAGACGGAAGCGGGCCAGCGCCACCGACCTGTACAAGACCTGCAAGCAGGCCGGCACCTGCCCCAGCGACGTGATCAACAAGGTGGAGGGCACCACACTGGCCGACAAGATCCTGCAGTGGACCAGCCTGGGCATCTTCCTGGGCGGCCTGGGCATTGGCACCGGCAGCGGCACCGGCGGCAGAACCGGCTACATCCCCCTCGGCGGCAGGACCAACACCATCGTGGACGTGTCCCCAGCCAAGCCACCCGTGGTCATCGAGCCCGTGGGCCCCACCGACCCCAGCATCGTGACCCTGGTGGAGGACAGCAGCGTGATCACCAGCGGAGCCCCTGCCCCCACCTTCACCGGCACCAGCGGCTTCGAGATCAGCACCAGC…
68	L1	AAZ39498	atggcactgtggagagccagcgacaacatggtgtacctgccccctcccagcgtggccaaggtggtcaacaccgacgactacgtgacccggaccggcatgtactactacgccggcacctctcggctcctgaccgtgggccacccctacttcaaggtgcccatgagcggcggcagaaagcagggcatccccaaggtgtccgcctaccagtaccgggtgttcagagtgaccctgcccgaccccaacaagttcagcgtgcccgagagcaccctgtacaaccccgacacccagcggatggtctgggcctgcgtgggcgtggagatcggcagaggccagcccctgggcgtgggcctgagcggccaccccctgtacaatcggctggacgacaccgagaacagcccc…
	L2	AAZ39497	atggtgtcccacagagccgccagacggaagcgggccagcgccaccgacctgtacaagacctgcaagcagagcggcacctgccccagcgacgtgatcaacaaggtggagggcaccacactggccgacaagatcctgcagtggaccagcctgggcatcttcctgggcggcctgggcattggcaccggcagcggcacaggcggcagagccggctacatccccctcggcggcaagcccaacaccgtggtggacgtgtcccccgccagaccccccgtggtcatcgagcccgtgggccccaccgagcccagcatcgtgcagctggtcgaggacagcagcgtgatcacctctggcacacccgtccccaccttcaccggcaccagcggcttcgagatcaccagcagc…
70	L1	P50793.1	ATGGCCCTGTGGAGGAGCAGCGACAACACCGTGTACCTGCCCCCTCCCAGCGTGGCCAAGGTGGTCAACACCGACGACTACGTGACCAGGACCGGCATCTACTACTACGCCGGCAGCAGCAGGCTGCTGACCGTGGGCCACCCCTACTTCAAGGTGCCCGTGAACGGCGGCAGGAAGCAGGAGATCCCCAAGGTGAGCGCCTACCAGTACAGGGTGTTCAGGGTGAGCCTCCCCGACCCCAACAAGTTCGGCCTGCCCGACCCCAGCCTGTACAACCCCGACACCCAGAGGCTGGTGTGGGCCTGCATCGGCGTGGAGATCGGCAGGGGCCAGCCCCTGGGCGTGGGCGTGAGCGGCCACCCCCTGTACAACAGGCTGGACGACACCGAGAACAGCCAC…
	L2	P50801.1	ATGGTGAGCAGCAGGGCCAGCAGGAGGAAGAGGGCCAGCGCCACCGACATCTACAAGACCTGCAAGCAGAGCGGCACCTGCCCCCCCGACGTGGTGAACAAGGTGGAGGGCACCACCCTGGCCGACAGGTTCCTGCAGTGGGCCAGCCTGGGCATCTTCCTGGGCGGCCTGGGCATCGGGACCGGGACCGGCACCGGCGGCAGGACCGGCTACATCCCCCTGGGCGGCAGGCCTAGCACCGTGGTGGACGTGACCCCCGCCAGGCCCCCCGTGGTGATCGAGCCCGTGGGCCCCACCGAGCCCAGCATCGTGCAGCTGGTGGAGGAGAGCAGCGTGGTGAGCAGCGGCACCCCCATCCCCACCTTCACCGGCACCAGCGGCTTCGAGATCACCAGCAGC…
40	L1	CAA52572	ATGTGGCAGCTGAACGAGAACCAGGTGTACCTGCCCCCCCCCACCCCCGTGGCCACCATCGTGAGCACCGACGAGTACGTGCAGAGGACCAGCCTGTACTACCACGCCGGCAGCGCCAGGCTGCTGACCATCGGGCACCCCTACTTCGAGCTGAAGAAGCCCAACGGCGACATCAGCGTGCCCAAGGTGTCCGGCCACCAGTACAGGGTGTTCAGGGTGAGGCTGCCCGACCCCAACAAGTTCGGCCTGAGCGACACCAGCCTGTTCAACAGCGAGACCCAGAGGCTGGTGTGGGCCTGCGTGGGCGTGGAGGTGGGCAGGGGCCAGCCCCTGGGCGTGGGCGTGAGCGGCCACCCCTACTTCAACAAGGACGAGGACGTGGAGAACAGCAGCGCCTAC…
	L2	CAA52571	ATGGTGAGCAGCAGGCCCAGGAGGAGGAAGAGGGCCAGCGCCACCCAGCTGTACCAGACCTGCAAGGCCGCCGGCACCTGCCCCCCCGACGTGGTGCACAAGGTGGAGCAGACCACCGTGGCCGACCAGATCCTGAAGTGGGGCAGCATGGGCGTGTTCTTCGGCGGCCTGGGCATCGGCAGCGGCAGCGGCACCGGCGGCAGGGCCGGCTACGTGCCCCTGAGCACCGGCAGCAGGGCCGTGCCCCCCAAGAGCCTGGTGCCCGACGTGGTGGCCAGGCCCCCCGTGGTGGTGGACACCGTGGCCCCCAGCGACCCCAGCATCGTGAGCCTGATCGAGGAGAGCAGCATCATCCAGAGCGGCGCCCCCAGCCTGACCATCCCCACCGAGGGCGGCTTC…
43	L1	CAF05790	ATGTGGAGGCTGAACGACAACAAGGTGTACCTGCCCCCCCCCGGCCCCATCGCCAGCATCGTGAGCACCGACGAGTACGTGCAGAGGACCAACCTGTTCTACTACGCCGGCAGCAGCAGGCTGCTGGCCGTGGGCCACCCCTACTTCCCCCTGAAGAACAGCAGCGGCAAGATCACCGTGCCCAAGGTGAGCGGCTACCAGTACAGGGTGTTCAGGGTGAAGCTGCCCGACCCCAACAAGTTCGGCTTCAGCGAGACCACCCTGGTCACCAGCGACACCCAGAGGCTGGTGTGGGGCTGCGTGGGCGTGGAGATCGGCAGGGGCCAGCCCCTGGGCGTGGGCATCAGCGGCCACCCCTACCTGAACAAGTACGACGACACCGAGAACCCCAGCGGCTAC…
	L2	CAF05788	ATGGTGAGCCACACCCACAAGCGGAGGAAGAGGGCCAGCGCCACCCAGCTGTACCAGACCTGCAAGGCCGCCGGCACCTGCCCCAGCGACGTGATCAACAAGGTGGAGCACACCACCATCGCCGACCAGATCCTGAAGTGGGCCAGCATGGGCGTGTACTTCGGCGGCCTGGGCATCGGCACCGGCAGCGGCACCGGCGGGAGGACCGGCTACGTGCCCCTGACCACCGGCAGGACCGGCATCGTGCCCAAGGTGACCGCCGAGCCCGGCGTGGTGAGCAGGCCCCCCATCGTGGTGGAGAGCGTGGCCCCCACCGACCCCAGCATCGTGAGCCTGATCGAGGAGAGCAGCATCATCCAGAGCGGCGCCCCCATCACCAACATCCCCAGCCACGGCGGC…
26	L1	CAA52535	ATGGCCCTGTGGAGGACCAGCGACAGCAAGGTGTACCTGCCCCCCACCCCCGTGAGCAGGGTGGTGAACACCGACGAGTACGTGACCAGGACCGGCATCTACTACTACGCCGGCAGCAGCAGGCTGCTGACCCTGGGCCACCCCTACTTCAGCATCCCCAAGACCGGCCAGAAGGCCGAGATCCCCAAGGTGAGCGCCTACCAGTACAGGGTGTTCAGGGTGCACCTGCCTGACCCCAACAAGTTCGGCCTGCCCGACCCCCAGCTGTACAACCCCGACACCGAGAGGCTGGTGTGGGCCTGCGTGGGCGTGGAGGTGGGCAGGGGCCAGCCCCTGGGCATCGGCCTGAGCGGCCACCCCCTGTTCAACAAGCTGGACGACACCGAGAACAGCCACCTG…
	L2	CAA52534	ATGGTGGCCGTGAGGGCCCCCAGGAGGAAGAGGGCCAGCGCCACCGACCTGTACAAGACCTGCAAGGCCGCCGGCACCTGCCCCCCCGACGTGATCCCCAAGATCGAGGGCAGCACCCTGGCCGACAAGATCCTGCAGTGGAGCGGGCTGGGCATCTTCCTGGGCGGCCTGGGCATCGGCACCGGCACCGGCAGCGGCGGCAGGACCGGCTACATCCCCCTGGGCGGCGGCGGCAGGCCCAGCGTGGTGGACATCGGCCCCACCAGGCCCCCCATCATCATCGAGCCCGTGGGCCCCACCGAGCCCAGCATCGTGACCCTGGTGGAGGAGAGCAGCATCATCCAGAGCGGCGCCCCCATCCCCACCTTCAGCGGCGGCAACGGCTTCGAGCTGACCACC…
35	L1	P27232	ATGAGCCTGTGGCGGAGCAACGAGGCCACCGTGTACCTGCCCCCCGTGTCCGTGAGCAAGGTGGTGTCCACCGACGAGTACGTGACCCGGACCAACATCTACTACCACGCCGGCAGCAGCAGACTGCTGGCCGTGGGCCACCCCTACTACGCCATCAAGAAGCAGGACTCTAACAAGATCGCAGTGCCCAAGGTGTCCGGCCTGCAGTACCGGGTGTTCAGAGTGAAGCTGCCCGACCCCAACAAGTTCGGCTTCCCCGACACCAGCTTCTACGACCCCGCCAGCCAGAGACTGGTCTGGGCCTGCACCGGCGTGGAAGTGGGCAGAGGACAGCCACTGGGCGTGGGCATCTCTGGCCACCCTCTGCTGAACAAGCTGGACGACACCGAGAACAGCAAT…
	L2	P27234	ATGCGGCACAAGCGGAGCACCAAGAGAGTGAAGCGGGCCAGCGCCACCCAGCTGTACCGGACCTGCAAAGCCGCCGGAACCTGCCCCCCTGACGTGATCCCCAAGGTGGAGGGCAACACCGTGGCCGACCAGATCCTGAAGTACGGCAGCATGGCCGTGTTCTTCGGCGGCCTGGGCATCGGCAGCGGCTCTGGCACCGGCGGCAGATCCGGCTACGTGCCCCTGGGCACCACACCTCCCACCGCCGCCACCAACATTCCCATCAGACCCCCCGTGACCGTGGAGAGCATCCCCCTGGACACCATCGGCCCCCTGGACTCCAGCATCGTGTCCCTGGTGGAGGAAACCAGCTTCATCGAGAGCGGAGCCCCCGTGGTCACCCCCAGAGTGCCTCCCACT…
52	L1	ABU55766	ATGAGCGTGTGGAGGCCCAGCGAGGCCACCGTGTACCTGCCCCCCGTGCCCGTGAGCAAGGTGGTGAGCACCGACGAGTACGTGAGCAGGACCAGCATCTACTACTACGCCGGCAGCAGCAGGCTGCTGACCGTGGGCCACCCCTACTTCAGCATCAAGAACACCAGCAGCGGCAACGGCAAGAAGGTGCTGGTGCCCAAGGTGAGCGGCCTGCAGTACAGGGTGTTCAGGATCAAGCTGCCCGACCCCAACAAGTTCGGCTTCCCCGACACCAGCTTCTACAACCCCGAGACCCAGAGGCTGGTGTGGGCCTGCACCGGCCTGGAGATCGGCAGGGGCCAGCCCCTGGGCGTGGGCATCAGCGGCCACCCCCTGCTGAACAAGTTCGACGACACCGAG…
	L2	ACX32361	ATGAGGTACAGGAGGAGCACCAGGCACAAGAGGGCCAGCGCCACCCAGCTGTACCAGACCTGCAAGGCCAGCGGCACCTGCCCCCCCGACGTGATCCCCAAGGTGGAGGGCACCACCATCGCCGACCAGCTGCTGAAGTACGGCAGCCTGGGCGTGTTCTTCGGCGGCCTGGGCGTGGGCACCGGCGCCGGCAGCGGCGGCAGGGCCGGCTACGTGCCCCTGAGCACCAGGCCCCCCACCAGCAGCATCACCACCAGCACCATCAGGCCCCCCGTGACCGTGGAGCCCATCGGCCCCCTGGAGCCCAGCATCGTGAGCATGATCGAGGAGACCACCTTCATTGAGAGCGGCGCCCCCGCCCCCAGCATCCCCAGCGCCACCGGCTTCGACGTGACCACC…
6	L1	CAU03680	ATGTGGAGGCCCAGCGACAGCACCGTGTACGTGCCCCCCCCCAACCCCGTGAGCAAGGTGGTGGCCACCGACGCCTACGTGACCAGGACCAACATCTTCTACCACGCCAGCAGCAGCAGGCTGCTGGCCGTGGGCCACCCCTACTTCAGCATCAAGAGGGCCAACAAGACCGTGGTGCCCAAGGTGAGCGGCTACCAGTACAGGGTGTTCAAGGTGGTGCTGCCCGACCCCAACAAGTTCGCCCTGCCCGACAGCAGCCTGTTCGACCCCACCACCCAGAGGCTGGTGTGGGCCTGCACCGGCCTGGAGGTGGGCAGGGGCCAGCCCCTGGGCGTGGGCGTGAGCGGCCACCCCTTCCTGAACAAGTACGACGACGTGGAGAACAGCGGCAGCGGCGGC…
	L2	AY015006	ATGGCCCACAGCAGGGCCAGGAGGAGGAAGAGGGCCAGCGCCACCCAGCTGTACCAGACCTGCAAGCTGACCGGCACCTGCCCCCCCGACGTGATCCCCAAGGTGGAGCACAACACCATCGCCGACCAGATCCTGAAGTGGGGCAGCCTGGGCGTGTTCTTCGGCGGCCTGGGCATCGGCACCGGCAGCGGCACCGGCGGCAGGACCGGCTACGTGCCCCTGCAGACCAGCGCCAAGCCCAGCATCACCAGCGGCCCCATGGCCAGGCCCCCCGTGGTGGTGGAGCCCGTGGCCCCCAGCGACCCCAGCATCGTGAGCCTGATCGAGGAGAGCGCCATCATCAACGCCGGCGCCCCCGAGATCGTGCCCCCCGCCCACGGCGGCTTCACCATCACCAGC…
11	L1	AAA46935	ATGTGGCGACCCTCAGATAGCACTGTATACGTCCCCCCGCCAAACCCCGTCAGCAAGGTTGTAGCGACCGACGCCTACGTCAAGAGGACCAATATTTTCTATCACGCCAGCTCAAGTAGGTTGCTGGCAGTCGGCCATCCATACTATTCAATTAAGAAAGTTAACAAGACTGTGGTGCCGAAAGTGAGCGGCTACCAGTACAGAGTATTTAAAGTCGTATTGCCGGACCCCAACAAGTTCGCCCTCCCTGATTCTTCTCTTTTTGATCCCACTACGCAGCGGTTGGTATGGGCTTGCACCGGGCTCGAAGTGGGACGGGGGCAGCCTCTCGGCGTGGGCGTGAGCGGGCATCCCCTGCTGAACAAGTACGATGACGTGGAGAATTCTGGTGGGTATGGC…
	L2	ACL12349	ATGAAACCCAGAGCCAGAAGAAGAAAGAGGGCATCAGCAACACAGCTGTACCAGACCTGTAAGGCGACAGGCACCTGCCCGCCAGACGTGATTCCTAAAGTAGAGCACACCACTATAGCCGACCAGATTTTGAAGTGGGGGTCCCTCGGCGTGTTTTTCGGCGGTCTCGGGATCGGAACCGGAGCTGGGTCTGGTGGCAGAGCAGGATACATTCCTCTGGGCTCTTCCCCCAAGCCCGCAATTACAGGGGGTCCAGCCGCTAGGCCTCCCGTCCTGGTGGAGCCTGTGGCCCCGTCCGACCCCAGTACAGTGAGTTTGATAGAAGAGTCCGCAATCATCAACGCCGGCGCCCCTGAAGTTGTCCCACCCACACAGGGAGGCTTCACCATCACTTCCTCA…
44	L1	AAA79463	ATGTGGAGGCCCAGCGAGAACCAGGTGTACGTGCCCCCCCCCGCCCCCGTGAGCAAGGTGATCCCCACCGACGCCTACGTGAAGAGGACCAACATCTACTACCACGCCAGCAGCAGCAGGCTGCTGGCCGTGGGCAACCCCTACTTCGCCATCAGGCCCGCCAACAAGACCCTGGTGCCCAAGGTGAGCGGCTTCCAGTACAGGGTGTTCAAGATGGTGCTGCCCGACCCCAACAAGTTCGCCCTGCCCGACACCAGCATCTACGACCCCACCACCCAGAGGCTGGTGTGGGCCTGCATCGGCCTGGAGGTGGGCAGGGGCCAGCCCCTGGGCGTGGGCATCAGCGGCCACCCCCTGCTGAACAAGCTGGACGACGTGGAGAACAGCGCCAGCTACGCC…
	L2	AAA79462	ATGGCCCACAGCAGGGCCAGGCGGAGGAAGAGGGCCAGCGCCACCCAGCTGTACCAGACCTGCAAGGCCGCCGGCACCTGCCCCAGCGACATCATCCCCAAGGTGGAGCACAACACCATCGCCGACCAGATCCTGAAGTGGGGCAGCCTGGGCGTGTTCTTCGGCGGCCTGGGCATCGGCACCGGCAGCGGCACCGGCGGCAGGACCGGCTACATCCCCCTGCAGAGCACCCCCAGGCCCGACATCCCCAGCGTGCCCACCGCCAGGCCCCCCATCCTGGTGGACACCGTGGCCCCCGGCGACCCCAGCATCGTGAGCCTGGTGGAGGAGAGCGCCATCATCAACAGCGGCGCCCCCGAGCTGGTGCCCCCCAGCCACGCCGGCTTCGAGATCACCACC…
34	L1	CAA52560	ATGTGGAGGCCCACCGAGGCCAAGGTGTACCTGCCCCCCGTGAGCGTGAGCAAGGTGGTGAGCACCGAGGAGTACGTGACCAGGACCAACATCTACTACTACGCCGGCAGCACCAGGCTGCTGGCCGTGGGCCACCCCTACTACCCCATCAAGGACACCAACGGCAAGAGGAAGATCGCCGTGCCCAAGGTGAGCGGCCTGCAGTACAGGGTGTTCAGGATCAGGCTGCCCGACCCCAACAAGTTCGGCTTCCCCGACGCCAGCTTCTACAACCCCGACAAGGAGAGGCTGGTGTGGGCCTGCGCCGGCGTGGAGGTGGGCAGGGGCCAGCCCCTGGGCATCGGCACCAGCGGCAACCCCTTCATGAACAAGCTGGAGGACACCGAGAACGCCGCCAAG…
	L2	CAA52559	ATGCGGAGGAAGAGGGACACCCACATCAGGAGGAAGAGGGCCAGCGCCACCCAGCTGTACAAGACCTGCAAGCAGAGCGGCACCTGCCCCCCCGACATCATCCCCAAGGTGGAGGGCAACACCCTGGCCGACCAGATCCTGAAGTACGGCAGCATCGGCGTGTTCTTCGGCGGCCTGGGCATCGGCAGCGGCAGCGGCACCGGCGGCAGGACCGGCTACGTGCCCCTGCCCACCACCACCCCCAGCAGGCCCGTGGAGATCCCCCTGCAGCCCACCAGGCCCCCCGTGATCACCAGCGTGGGCGCCAGCGACAGCTCCATCGTGAGCCTGGTGGAGGAGAGCAGCTTCATCGAGGCCGGCGTGCCCGGCCCCACCAGCATCGTGCCCAGCAGCAGCGGC…
73	L1	CAA63887	atgtggagacccaccgacgccaaggtgtacctgccccccgtgtccgtgagcaaggtggtgtccaccgacgagtacgtgacccggaccaacatctactactacgccggcagcacacggctgctcgccgtgggccacccctacttccccatcaaggacagccagaagagaaagaccattgtccctaaggtgtccggcctccagtatcgggtgttccggctgagactgcccgaccccaacaagttcggcttccccgacgccagcttctacaaccccgacaaagaacggctggtctgggcctgctctggcgtcgaagtgggcagaggccagcccctgggcatcggcaccagcggcaaccccttcatgaacaagctggacgacaccgagaacgcccccaagtat…
	L2	CAA63886	atgcggcggaagcgggacacccacatccggaagaagcgggccagcgccacccagctgtacaagacctgcaagcaggccggcacctgcccccctgacgtgatccccaaggtggagggcagcacaatcgccgacaacatcctgaagtacggcagcatcggcgtgttcttcggcggcctgggcatcggcagcggcagcggatctggcggcagaaccggctacgtgcccctgagcaccggcacccccagcaagcccgtggagatccccctgcagcccatccggcccagcgtcgtcaccagcgtcggccccagcgacagcagcatcgtgtccctggtggaggaaagcagcttcatcgagagcggcatccctggccccacctccatcgtgcccagcaccagcggc…
8	L1	P06417	ATGGCCGTGTGGCAGAGCGCCACCGGCAAGGTGTACCTGCCCCCCAGCACCCCCGTGGCCAGGGTGCAGAGCACCGACGAGTACATCCAGAGGACCAACATCTACTACCACGCCAACACCGACAGGCTGCTGACCGTGGGCCACCCTTATTTCAACGTGTACAACAACAACGGCGACACCCTGCAGGTGCCCAAGGTGAGCGGCAACCAGCACAGGGTGTTCAGGCTGAAGCTGCCCGACCCCAACAGGTTCGCCCTGGCCGACATGAGCGTGTACAACCCCGACAAGGAGAGGCTGGTGTGGGCCTGCAGGGGCCTGGAGATCAGCAGGGGCCAGCCCCTGGGCGTGGGCAGCACCGGCCACCCCTACTTCAACAAGGTGAAGGACACCGAGAACAGC…
	L2	P06419	ATGGCCAGGGCCAGGAGGGTGAAGAGGGACAGCGTGACCCACATCTACCAGACCTGCAAGCAGGCCGGCACCTGCCCCCCCGACGTGATCAACAAGGTGGAGCAGACCACCGTGGCCGACAACATCCTGAAGTACGGCAGCGCCGGCGTGTTCTTCGGCGGCCTGGGCATCGGCACCGGCAGGGGCACCGGCGGCGTGACCGGCTACACCCCTCTGAGCGAGGGCCCCGGCATCAGGGTGGGCAACACCCCCACCGTGGTGAGGCCCAGCCTGGTGCCCGAGGCCGTGGGCCCCATGGACATCCTGCCCATCGACACCATCGACCCCGTGGAGCCCAGCGTGAGCAGCGTGGTGCCCCTGACCGAGAGCAGCGGCGCCGACCTGCTGCCCGGCGAGGTG…
38	L1	P50814	ATGACCCTGTGGCTGCCCGCCAGCGGCAAGATCTACCTGCCCCCCACCCCCCCCGTGGCCAGGGTGCAGAGCACCGACGAGTACGTGGAGAGGACCGACATCTACTACCACGCCACCAGCGACAGGCTGCTGACCGTGGGCCACCCCTACTTCGACGTGAGGAGCCAGGACGGCCAGAAGATCGAGGTGCCCAAGGTGAGCGGCAACCAGTACAGGAGCTTCAGGGTGACCTTCCCCGACCCCAACAAGTTCGCCCTGGCCGACATGAGCGTGTACGACCCCGACAAGTACAGGCTGGTGTGGGCCTGCAAGGGCCTGGAGATCGGCAGGGGCCAGCCCCTGGGCGTGGGCACCACCGGCCACCCCCTGTTCAACAAGGTGAGGGACACCGAGAACAGC…
	L2	Q80912	ATGGTGAGGGCCAGGAGGACCAAGAGGGCCAGCGTGACCGACATCTACAGGGGCTGCAAGGCCAGCAACACCTGCCCCCCCGACGTGATCAACAAGGTGGAGCAGAGCACCATCGCCGACAAGATCCTGAAGTACGGCAGCGCCGCCGTGTTCTTCGGCGGCCTGGGCATCAGCACCGGCAGGGGCACCGGCGGCGCCACCGGCTACGTGCCCCTGGGCCAGGGCCCCGGCGTGAGGGTGGGCGGCGCCCCTACCGTGGTGAGGCCCGGCGTGATCCCCGAGGTGATCGGCCCCACCGAGCTGATCCCCATCGACAGCGTGACCCCTATCGACCCCACCGCCCCCAGCATCGTGAGCCTGACCGACAGCAGCGCCGTGGACCTGCTGCCCGGCGAGGTG…
31	L1	AAA92894.1	ATGAGCCTGTGGAGGCCCAGCGAGGCCACCGTGTACCTGCCCCCCGTGCCCGTGAGCAAGGTGGTGAGCACCGACGAGTACGTGACCAGGACCAACATCTACTACCACGCCGGCAGCGCCAGGCTGCTGACCGTGGGCCACCCCTACTACAGCATCCCCAAGAGCGACAACCCCAAGAAGATCGTGGTGCCCAAGGTGAGCGGCCTGCAGTACAGGGTGTTCAGGGTGAGGCTGCCCGACCCCAACAAGTTCGGCTTCCCCGACACCAGCTTCTACAACCCCGAGACCCAGAGGCTGGTGTGGGCCTGCGTGGGCCTGGAGGTGGGCAGGGGCCAGCCCCTGGGCGTGGGCATCAGCGGCCACCCCCTGCTGAACAAGTTCGACGACACCGAGAACAGC…
	L2	AAA92893.1	ATGAGGAGCAAGAGGAGCACCAAGAGGACCAAGAGGGCCTCCGCCACCCAGCTGTACCAGACCTGCAAGGCCGCCGGCACCTGCCCCAGCGACGTGATCCCCAAGATCGAGCACACCACCATCGCCGACCAGATCCTGAGGTACGGCAGCATGGGCGTGTTCTTCggcggcctgggcatcggcagcggcagcggcaccggcggcaggaccggctacgtgcctctgagcaccaggcccagcaccgtgagcgaggccagcatccccatcaggccccccgtgagcatcgaccccgtgggccccctggaccccagcatcgtgagcctggtggaggagagcggcatcatcgacgtgggcgcccccgcccccatccccAGGCCCCCCACCACCAGCGGGTTCGAC…
BamH1-Kozak sequence---------Xba1
